# Supplementary material for: The type of carbon source not the growth rate it supports can determine diauxie in Saccharomyces cerevisiae
Source: Commun Biol. 2025 Feb 27;8:325. doi: 10.1038/s42003-025-07747-z (PMC11868555; doi:10.1038/s42003-025-07747-z)
Supplement: Supplementary file 3 — Supplementary Data 1 [file 42003_2025_7747_MOESM3_ESM.xlsx]

## Sheet: CRISPR
name	sequence	template	purpose
gDNA-1A	gactTTCCTTGCCAATGAGTTCTACA	nil	strain SL1530
gDNA-1A-RvComp	aaacTGTAGAACTCATTGGCAAGGAA	nil	strain SL1530
gDNA-2A	gactTTTAGCTGATCTCAGTAAAGGT	nil	strain SL1530
gDNA-2A-RvComp	aaacACCTTTACTGAGATCAGCTAAA	nil	strain SL1530
gibson_gal_homoarm_1F	gtagtcggcgagacggaaagtgaaacgCAAAGGGTTCTCGTAGAGTC	WT chromosome	strain SL1530
gibson_gal_homoarm_1R-homo2	CTAACAATTCAAAAGCAACCAAGAATTTCCGGTTCTACAACGTCAAGTACCC	WT chromosome	strain SL1530
gibson_gal_CmR_F	tctgcgtttatacgtctctg	pYTK001	strain SL1530
gibson_gal_CmR_R	cgtttcactttccgtctcg	pYTK001	strain SL1530
gibson_gal_homoarm_2F	CGGAAATTCTTGGTTGCTTTTG	WT chromosome	strain SL1530
gibson_gal_homoarm_2R	ctggtcagagacgtataaacgcagaAGAGGGTAATAACATAGGTGC	WT chromosome	strain SL1530
6663	CAACGATGTGCTTCAGTATTAC	AMp1278+gDNA	strain SL1530
6664	GCTGTAGATATCCTGCACTC	Amp1278+gDNA	strain SL1530
6723	CTGCGTTTATACGTCTCAGTTTTAGAGC	AMp1284	strain SL1530
6724	GTTTCACTTTCCGTCTCAAGTC	AMp1284	strain SL1530
gal1_10_7_HR_F	CAAAGGGTTCTCGTAGAGTC	HR template on pYTK001 backbone	strain SL1530
gal1_10_7_HR_R	AGAGGGTAATAACATAGGTGC	HR template on pYTK001 backbone	strain SL1530
gal1_10_7_check_1	TCAAGAATTTTGTCCCTGTG	mutant chromosome	strain SL1530
gal1_10_7_check_2	TGTGGCGATATGAATATTCC	mutant chromosome	strain SL1530
gal1_10_7_check_3	AATGATTATGCTGCCGTTAG	mutant chromosome	strain SL1530
gal1_10_7_check_4	AGAGTGGTAGAAGTCACTAC	mutant chromosome	strain SL1530

## Sheet: qPCR
name	sequence
GAL1 FWD Set 2	CCG TTG GAC GGT TCT TAT GT
GAL1 REV Set 2	CTT TCC GGT GCA AGT TTC TTT AG
GAL2 FWD Set 1	TAG GGC TAT GTT TCG CTT GG
GAL2 REV Set 1	GCT TGG CGT CTT CTA CCT TAT
GAL4 FWD Set 1	ACT CAC CGA CGC TAA TGA TG
GAL4 REV Set 1	CCA GGC TCC AAT GGC TAA TA
GAL7 FWD Set 2	GAA TGC GAC TGG TGA TGA ATT G
GAL7 REV Set 2	CCA ACC AAG AAT TTC CGA ACA G
GAL80 FWD Set 1	ACG GTA CCA AGG GAG ATT TG
GAL80 REV Set 1	GGG AAG TCG TTT GCT CTA GTT

## Sheet: Overexpression
name	sequence	template	purpose
GAL2-CDS-5'-Fw	GCATCGTCTCATCGGTCTCATATGGCAGTTGAGGAGAACAA	WT chromosome	strain SL1566
GAL2-CDS-3'-Rv	ATGCCGTCTCAGGTCTCAGGATTTATTCTAGCATGGCCTTGT	WT chromosome	strain SL1566
pYTK001-Check-F	tatctttatagtcctgtcggg	pYTK001 incorporated with MAL11/GAL2 CDS; Plasmid HY18 (colony PCR of E. coli)	strain SL1566/1622/1624
pYTK001-Check-R	tgtcggcagaatgcttaatg	pYTK001 incorporated with MAL11/GAL2 CDS	strain SL1566/1622/1624
GAL2-CDS-check-F	TTAGTTCCTGAATCCCCACG	Plasmid HY03 (colony PCR of E. coli)	strain SL1566
KAN-check-R	atcgcgagcccatttatacc	mutant chromosome; Plasmid HY03 (colony PCR of E. coli)	strain SL1566/1622/1624
GAL2-qPCR-F	TAGGGCTATGTTTCGCTTGG	mutant chromosome	strain SL1566
GAL2-qPCR-R	GCTTGGCGTCTTCTACCTTAT	mutant chromosome	strain SL1566
ConLS-Check-F	ggttaattactgttgaggtctt	mutant chromosome	strain SL1566
MAL11-CDS-5'-Fw	GCATCGTCTCATCGGTCTCATATGAAAAATATCATTTCATTGGTAAGC	WT chromosome	strain SL1622/1624
MAL11-CDS-3'-Rv	ATGCCGTCTCAGGTCTCAGGATTTAACATTTATCAGCTGCATTTAATTC	WT chromosome	strain SL1622/1624
MAL11-gibson-F-vector	AATTAAATGCAGCTGATAAATGTTAAATCCtaactcgaggcgaatttcttatgatttatg	Plasmid HY03	strain SL1622/1624
MAL11-gibson-R-vector	TGCTTACCAATGAAATGATATTTTTcatagatctttattgatatagtgtttaagcgaatg	Plasmid HY03	strain SL1622/1624
MAL11-gibson-F-CDS	ttcgcttaaacactatatcaataaagatctatgAAAAATATCATTTCATTGGTAAGCAAG	pYTK001 incorporated with MAL11 CDS	strain SL1622/1624
MAL11-gibson-R-CDS	ataaatcataagaaattcgcctcgagttaGGATTTAACATTTATCAGCTGCATTTAATTC	pYTK001 incorporated with MAL11 CDS	strain SL1622/1624
MAL11-803-Rv	CCAGAGGCGAAGATTTGAC	Plasmid HY18 (colony PCR of E. coli)	strain SL1622/1624
MAL11-qPCR-F	GGTGGTTTATTGCTGGCTTTATC	mutant chromosome	strain SL1622/1624
KanB-R	ctgcagcgaggagccgtaat	mutant chromosome	strain SL1622/1624

## Sheet: Chromosome incorporation
name	sequence	template	purpose
IMA5-GFP-F	CGCACCTTGCAGCCATGGGAAGGAAGACTTTACTTGTTGAAGggtgacggtgctggttta	pKT128	strain SL1514/1538
IMA5-GFP-R	TGTTTCGAAAGATCAGTACGTTTATGTTAAATGTGCTCGTTAtcgatgaattcgagctcg	pKT128	strain SL1514/1538
IMA5-GFP-check-F	TGGAGTGCTGATGAGCCTTC	mutant chromosome	strain SL1514/1538
pKT128-check-R	gctaaatgtacgggcgacag	mutant chromosome	strain SL1514/1538
ima5-HPH-F	CTGTTTCTTGATGACTATATAGAAAGTGCTCAATATTGAAAAGAAAAACcagattacgctgctcagt	pYM40	strain SL1360
ima5-HPH-R	CGGCATAACTATTTGTTTCGAAAGATCAGTACGTTTATGTTAAATGTGCTCGatcgatgaattcgagctcg	pYM40	strain SL1360
pYM40-check-R	acgtcgcggtgagttcaggc	mutant chromosome	strain SL1360/1425/1537/1556/1558
ima5-HPH-check-F	GTTGAATCCCCGCGGAGGTG	mutant chromosome	strain SL1360
ima1-HPH-F	GCACAGATCAAACAAGATACAAACAAAGCTTTTCAACGTAATATTTACTATCGcagattacgctgctcagt	pYM40	strain SL1425/1537
ima1-HPH-R	GTAGGGTTTCTTCGCACATTATCATTATTATTCTTTGAGAATACatcgatgaattcgagctcg	pYM40	strain SL1425/1537
ima1-HPH-check	AACAACCGCTCAGCACGCAG	mutant chromosome	strain SL1425/1537
gal80-NAT-F	CAATCTCGATAGTTGGTTTCCCGTTCTTTCCACTCCCGTCcggatccccgggttaattaa	PFA6a-natMX6	strain SL1489/1536
gal80-NAT-R	CGTTCGCTGCACTGGGGGCCAAGCACAGGGCAAGATGCTTgaattcgagctcgtttaaac	PFA6a-natMX6	strain SL1489/1536
gal80-NAT-check-F	ACCTCCTCCAGATGGAATCC	mutant chromosome	strain SL1489/1536
pFA6a-natMX6-check-R	gtcggtggtgaaggacccat	mutant chromosome	strain SL1489/1536
gal2-HPH-F	TAAACACAAGATTAACATAATaaaaaaaaTAATTCTTTCATAcagattacgctgctcagt	pYM40	strain SL1556
gal2-HPH-R	GAAAAATTAAGAGAGATGATGGAGCGTCTCACTTCAAACGCAtcgatgaattcgagctcg	pYM40	strain SL1556
gal2-HPH-check-F	GCGGATCACTCCGAACCGAG	mutant chromosome	strain SL1556
gal4-HPH-F	CCATCATTTTAAGAGAGGACAGAGAAGCAAGCCTCCTGAAAGcagattacgctgctcagt	pYM40	strain SL1558
gal4-HPH-R	TTGAAGTGAACTTGCGGGGTTTTTCAGTATCTACGATTCATTtcgatgaattcgagctcg	pYM40	strain SL1558
gal4-HPH-check-F	ACCCTGACGGCGACACAGAG	mutant chromosome	strain SL1558
IMA1-GFP-F	TCCAGAACATTGAAGCCATGGGAAGGAAGAATATATATCAGCGAAggtgacggtgctggttta	pKT128	strain SL1121
IMA1-GFP-R	TGTAGGGTTTCTTCGCACATTATCATTATTATTCTTTGAGAATACtcgatgaattcgagctcg	pKT128	strain SL1121
IMA1-GFP-check-F	ACATTGTTTGCGGCTTTGAAC	mutant chromosome	strain SL1121
ADH1-Rv	agcgacctcatactatacctga	mutant chromosome	strain SL1121
